# Supplementary material for: ﻿Oviculabiradiata, a new genus of Compositae from Big Bend National Park in Trans-Pecos Texas
Source: PhytoKeys. 2025 Feb 18;252:141–62. doi: 10.3897/phytokeys.252.137624 (PMC11862897; doi:10.3897/phytokeys.252.137624)
Supplement: XML Treatment for Ovicula biradiata [file phytokeys.252.137624-treatment1.xml]

<!DOCTYPE tp:taxon-treatment
  PUBLIC "-//TaxonX//DTD Taxonomic Treatment Publishing DTD v0 20100105//EN" "tax-treatment-NSO.dtd">
<tp:taxon-treatment xmlns:tp="http://www.plazi.org/taxpub"><tp:treatment-meta><kwd-group><label>Taxon classification</label><kwd>
                <named-content content-type="kingdom">Plantae</named-content>
              </kwd><kwd>
                <named-content content-type="order">Asterales</named-content>
              </kwd><kwd>
                <named-content content-type="family">Compositae</named-content>
              </kwd></kwd-group><mixed-citation publication-type="journal"><person-group><name><surname>Manley</surname><given-names>Debra L.</given-names></name><name><surname>Lichter Marck</surname><given-names>Isaac H.</given-names></name><name><surname>Peralta</surname><given-names>Keily</given-names></name><name><surname>Castro Castro</surname><given-names>Arturo</given-names></name><name><surname>Wogan</surname><given-names>Kelsey A.</given-names></name><name><surname>Whiting</surname><given-names>Carolyn V.</given-names></name><name><surname>Powell</surname><given-names>A. Michael</given-names></name></person-group><article-title>﻿<italic><tp:taxon-name><tp:taxon-name-part taxon-name-part-type="genus" reg="Ovicula">Ovicula</tp:taxon-name-part><tp:taxon-name-part taxon-name-part-type="species" reg="biradiata">biradiata</tp:taxon-name-part></tp:taxon-name></italic>, a new genus of <tp:taxon-name><tp:taxon-name-part taxon-name-part-type="family">Compositae</tp:taxon-name-part></tp:taxon-name> from Big Bend National Park in Trans-Pecos Texas</article-title><source>PhytoKeys</source><day>18</day><month>02</month><year>2025</year><volume>252</volume><fpage>141</fpage><lpage>162</lpage><pub-id pub-id-type="doi">10.3897/phytokeys.252.137624</pub-id></mixed-citation></tp:treatment-meta><tp:nomenclature><label>﻿</label><tp:taxon-name>
              <object-id xmlns:xlink="http://www.w3.org/1999/xlink" content-type="arpha" xlink:type="simple">A67831A0-CC0A-5090-B27A-F6936DD1B820</object-id>
              <tp:taxon-name-part taxon-name-part-type="genus" reg="Ovicula">Ovicula</tp:taxon-name-part>
              <tp:taxon-name-part taxon-name-part-type="species" reg="biradiata">biradiata</tp:taxon-name-part>
              <object-id xmlns:xlink="http://www.w3.org/1999/xlink" content-type="ipni" xlink:type="simple">urn:lsid:ipni.org:names:77356807-1</object-id>
            </tp:taxon-name><tp:taxon-authority>Manley, gen. et.</tp:taxon-authority><tp:taxon-status xmlns:xlink="http://www.w3.org/1999/xlink" xlink:type="simple">sp. nov.</tp:taxon-status><xref ref-type="fig" rid="F1">Figs 1</xref><xref ref-type="fig" rid="F2">, 2</xref><xref ref-type="fig" rid="F3">, 3</xref><xref ref-type="fig" rid="F4">, 4</xref><xref ref-type="fig" rid="F5">, 5</xref><xref ref-type="fig" rid="F6">, 6</xref><xref ref-type="fig" rid="F7">, 7</xref><xref ref-type="fig" rid="F8">, 8</xref></tp:nomenclature><tp:treatment-sec sec-type="description" id="SECID0EMQAG"><title>Description.</title><p><bold><italic>Annuals</italic></bold>, small, flowering plants usually 1–2(–3) cm tall, from less than 1 cm wide to 3–7 cm across, whole plants densely white-tomentose. <bold><italic>Root</italic></bold> single, thread-like, 0.5–1 mm wide at the plant base. <bold><italic>Stems</italic></bold> unbranched, erect or branches, if evident, lateral, prostrate, spreading 1–4 cm in one or more directions, internodes ca. 1 cm long. <bold><italic>Leaves</italic></bold> basal, mostly in tight clusters or at nodes on short stems, proximal leaves spreading, distal ascending, petioles 1–4 mm long, blades ovate, 4–7 × 2.5–5 mm, entire, planar, gently involute or nearly conduplicate. <bold><italic>Heads</italic></bold> heterogamous, borne singly, essentially sessile (peduncles to ca. 1 mm long), obscured by woolly leaves. <bold><italic>Involucres</italic></bold> 5–7 × 4–6 mm, broadly funnelform to campanulate or subglobose. <bold><italic>Phyllaries</italic></bold> in 3 series, ca. 1–2 in outer series, ca. 1–2 in second series, outer slightly spreading, those in outer 2 series 3–4 × 2–3 mm, ovate, inner series ca. 7, linear, ca. 2 mm wide, with scarious margins ca. 0.5 mm wide, densely white-tomentose. <bold><italic>Receptacles</italic></bold> ca. 1 mm across, slightly saucer-shaped to flat, sometimes with a very small conic enation from near centre, otherwise basically smooth or with faint floret scars, epaleate. <bold><italic>Ray florets</italic></bold> 2(–3) per head, 3–6 × 0.6–1 mm long, positioned on opposing sides, pistillate and fertile, strap-like; corolla tube 2–3 mm long, densely pilose distally, with wavy trichomes 0.3–1 mm long, laminae 3–6 × 0.6–1 mm, 3-lobed, whitish, markedly 4-nerved proximally, 6-nerved distally, nerves maroon, proximal portion of the abaxial ray laminae densely covered with sessile or short stipitate glandular trichomes. <bold><italic>Disc florets</italic></bold> 10–12 per head, perfect and fertile; corolla pale yellow, ca. 2–3 mm long, tube 0.6–0.9 mm long, throat 1.6–1.8 mm long, lobes 5, 0.1–0.3 mm long, distalmost throat and lobes densely pilose with wavy trichomes 0.3–0.5 mm long; anthers yellow, distal anther appendage narrowly obovate to subsagittate; style tip appendage truncate, apex papillate. <bold><italic>Cypselae</italic></bold> of ray and disc florets similar, 1.5–2 mm long, obconic-obpyramidal, slightly compressed or obscurely 4–5-angled (prismatic), ribs 4–5, densely pubescent with straight, ascending-appressed, silvery trichomes 0.5–0.9 mm long, minutely forked at tip, partially obscuring the bases of pappus scales. <bold><italic>Pappus</italic></bold> of ray and disc florets similar, scales 5, ca. 1–3 × 0.8–1 mm, ovate, hyaline, with an apical arista ca. 1 mm long; the scales spreading when dry (Figs <xref ref-type="fig" rid="F1">1</xref>–<xref ref-type="fig" rid="F7">7</xref>). Chromosome number unknown.</p><p>Similar to members of tribe <tp:taxon-name><tp:taxon-name-part taxon-name-part-type="tribe">Helenieae</tp:taxon-name-part></tp:taxon-name> (sensu <xref ref-type="bibr" rid="B4">Baldwin et al. (2002)</xref>), especially <italic><tp:taxon-name><tp:taxon-name-part taxon-name-part-type="genus" reg="Tetraneuris">Tetraneuris</tp:taxon-name-part></tp:taxon-name></italic>, with its annual habit, radiate heads, phyllaries in 3 series, convex, epaleate receptacles, ray florets pistillate and fertile, strap-like 3-lobed ray floret laminae with prominent, coloured veins, cypselae obconical, faintly ribbed and pappus of hyaline aristate scales, disc florets perfect and fertile, corollas yellow, 5-lobed; differs from other <tp:taxon-name><tp:taxon-name-part taxon-name-part-type="tribe">Helenieae</tp:taxon-name-part></tp:taxon-name> genera by its smaller size, shorter stems, tightly clustered small leaves, greater tomentum density and smaller, sessile heads with only 2(–3) ray florets.</p><fig id="F1" position="float" orientation="portrait"><object-id xmlns:xlink="http://www.w3.org/1999/xlink" content-type="doi" xlink:type="simple">10.3897/phytokeys.252.137624.figure1</object-id><object-id xmlns:xlink="http://www.w3.org/1999/xlink" content-type="arpha" xlink:type="simple">96AD02C9-7C49-5D5A-B793-49998F183D55</object-id><label>Figure 1.</label><caption><p>First photograph of <italic><tp:taxon-name><tp:taxon-name-part taxon-name-part-type="genus" reg="Ovicula">Ovicula</tp:taxon-name-part><tp:taxon-name-part taxon-name-part-type="species" reg="biradiata">biradiata</tp:taxon-name-part></tp:taxon-name></italic> taken by Deb Manley on 2 March 2024.</p></caption><graphic xmlns:xlink="http://www.w3.org/1999/xlink" xlink:href="phytokeys-252-141_article-137624__-g001.jpg" position="float" orientation="portrait" xlink:type="simple" id="oo_1254149.jpg"><uri content-type="original_file" xlink:type="simple">https://binary.pensoft.net/fig/1254149</uri></graphic></fig></tp:treatment-sec><tp:treatment-sec sec-type="material" id="SECID0EMWAG"><title>Type.</title><p>USA • Texas: Brewster Co.; Big Bend National Park, low gravelly limestone exposure, eroded alluvial flats, NE of Dagger Mt.; elev. 800 m, 20 Apr 2024, <italic>Debra Manley 2</italic>, with <italic>C. Whiting</italic>, <italic>C. Hoyt</italic>, <italic>P. Manning</italic>, and <italic>S. Menzies</italic>; holotype: SRSC 00058752 (BIBE 61799); isotype: <abbrev xmlns:xlink="http://www.w3.org/1999/xlink" xlink:title="California Academy of Sciences" id="ABBRID0E3WAG" xlink:type="simple">CAS</abbrev> 1352777 (BIBE 61820).</p><p><bold><italic>Paratypes.</italic></bold> USA • Texas; Brewster Co.: Big Bend National Park, low gravelly limestone exposure, eroded alluvial flats, NE of Dagger Mt.; elev. 792.5 m, 20 Apr 2024, <italic>Debra Manley 3</italic>, with <italic>C. Whiting, C. Hoyt, P. Manning</italic>, and <italic>S. Menzies</italic>; BIBE 61800 (SRSC 00058751).</p><fig id="F2" position="float" orientation="portrait"><object-id xmlns:xlink="http://www.w3.org/1999/xlink" content-type="doi" xlink:type="simple">10.3897/phytokeys.252.137624.figure2</object-id><object-id xmlns:xlink="http://www.w3.org/1999/xlink" content-type="arpha" xlink:type="simple">3CB973CD-D40F-5727-8B9B-A9AF400969AE</object-id><label>Figure 2.</label><caption><p>Researchers examining individuals in habitat. <bold>A</bold> Patty Manning scanning the ground in appropriate habitat for individuals of <italic><tp:taxon-name><tp:taxon-name-part taxon-name-part-type="genus" reg="Ovicula">Ovicula</tp:taxon-name-part><tp:taxon-name-part taxon-name-part-type="species" reg="biradiata">biradiata</tp:taxon-name-part></tp:taxon-name></italic><bold>B</bold> NPS botanist Carolyn Whiting photographing <italic><tp:taxon-name><tp:taxon-name-part taxon-name-part-type="genus" reg="Ovicula">O.</tp:taxon-name-part><tp:taxon-name-part taxon-name-part-type="species" reg="biradiata">biradiata</tp:taxon-name-part></tp:taxon-name></italic> (circled in red). Photos by Cathy Hoyt on 20 April 2024.</p></caption><graphic xmlns:xlink="http://www.w3.org/1999/xlink" xlink:href="phytokeys-252-141_article-137624__-g002.jpg" position="float" orientation="portrait" xlink:type="simple" id="oo_1254150.jpg"><uri content-type="original_file" xlink:type="simple">https://binary.pensoft.net/fig/1254150</uri></graphic></fig><fig id="F3" position="float" orientation="portrait"><object-id xmlns:xlink="http://www.w3.org/1999/xlink" content-type="doi" xlink:type="simple">10.3897/phytokeys.252.137624.figure3</object-id><object-id xmlns:xlink="http://www.w3.org/1999/xlink" content-type="arpha" xlink:type="simple">61C845C2-FB60-5468-AA86-E837103A97FA</object-id><label>Figure 3.</label><caption><p>Known habitat of <italic><tp:taxon-name><tp:taxon-name-part taxon-name-part-type="genus" reg="Ovicula">Ovicula</tp:taxon-name-part><tp:taxon-name-part taxon-name-part-type="species" reg="biradiata">biradiata</tp:taxon-name-part></tp:taxon-name></italic>. <bold>A, B</bold> Habitat with evident pediment slopes <bold>C</bold> slight habitat variation with iron-bearing rocks present in calcareous cobbles <bold>D</bold> overview of population locality with individual plants circled in red <bold>E</bold> close-up of individual plants in habitat illustrating cryptic appearance amongst calcareous surficial deposits. Photos by James Bailey (<bold>A</bold>) in April 2024 and Deb Manley on 20 April 2024 (<bold>B–E</bold>).</p></caption><graphic xmlns:xlink="http://www.w3.org/1999/xlink" xlink:href="phytokeys-252-141_article-137624__-g003.jpg" position="float" orientation="portrait" xlink:type="simple" id="oo_1254151.jpg"><uri content-type="original_file" xlink:type="simple">https://binary.pensoft.net/fig/1254151</uri></graphic></fig></tp:treatment-sec><tp:treatment-sec sec-type="etymology" id="SECID0EYZAG"><title>Etymology.</title><p>The generic name from Latin <italic>Ovis</italic> “sheep” and -<italic>cula</italic> (diminutive ending) references the dense woolly indumentum of this new plant. The name honours the desert bighorn sheep (<italic>Ovis canadensis nelsonii</italic>), an iconic, but threatened desert animal that is currently rebounding in this part of the Chihuahuan Desert, providing hope for other rare species like <italic>O. biradiata</italic>. The specific epithet <italic>biradiata</italic> references the typically two conspicuous ray florets, occasionally three per head, positioned on opposing margins of the capitulum (Figs <xref ref-type="fig" rid="F1">1</xref>, <xref ref-type="fig" rid="F4">4</xref>). A recommended common name for <italic>O. biradiata</italic> is “woolly devil”, in reference to the woolly indumentum, the proximity of populations to the locality known as Devil’s Den and the tendency for the ray florets to resemble horns.</p></tp:treatment-sec><tp:treatment-sec sec-type="distribution" id="SECID0EQ3AG"><title>Distribution and phenology.</title><p><italic><tp:taxon-name><tp:taxon-name-part taxon-name-part-type="genus" reg="Ovicula">Ovicula</tp:taxon-name-part><tp:taxon-name-part taxon-name-part-type="species" reg="biradiata">biradiata</tp:taxon-name-part></tp:taxon-name></italic> is known from limestone pediments of eastern Big Bend National Park where only three small populations have been found. Within these subpopulations, individual plants were abundant, but short-lived, indicating an ephemeral life history. The species was discovered on 2 March 2024 when plants were in full flower (Fig. <xref ref-type="fig" rid="F1">1</xref>). It is not presently known how early the plants may produce flowers, but, in the same general area, there are other species in several families that may bloom in early February or even earlier. By late May, after a period of warm and dry weather, the delicate annual plants had ceased vegetative growth and only desiccated inflorescences could be found (Fig. <xref ref-type="fig" rid="F4">4</xref>).</p></tp:treatment-sec><tp:treatment-sec sec-type="habitat" id="SECID0EJ4AG"><title>Habitat and associated taxa.</title><p>The general area of the three known locations for the new taxon, as so far observed, consists of a broad floodplain composed of fine sand and clay sediments and braided with drainage. This alluvial basin terrain is fringed with low, gravel-capped pediments which then extend into foothills and steeper slopes of a flanking limestone mountain range. The locations are within 625 m of each other and occur where a shallow layer of mixed alluvial gravel and stones overlie bedrock of the Boquillas Formation. This composite substrate occurs on both the Ernst and San Vicente members of the formation and the observed habitat exposures consist of thinly-bedded limestone, carbonate shale and siltstone overlain by Quaternary gravel, which is a heterogeneous mix of surrounding geologic substrates. One site includes a significant presence of iron-bearing rocks. The known locations receive full sun throughout the day with very little shade provided by the sparse vegetation or the flat topography (Figs <xref ref-type="fig" rid="F3">3</xref>, <xref ref-type="fig" rid="F4">4</xref>).</p><fig id="F4" position="float" orientation="portrait"><object-id xmlns:xlink="http://www.w3.org/1999/xlink" content-type="doi" xlink:type="simple">10.3897/phytokeys.252.137624.figure4</object-id><object-id xmlns:xlink="http://www.w3.org/1999/xlink" content-type="arpha" xlink:type="simple">11DF283B-C546-5406-B09A-4E79F1E7466F</object-id><label>Figure 4.</label><caption><p>Images of <italic><tp:taxon-name><tp:taxon-name-part taxon-name-part-type="genus" reg="Ovicula">Ovicula</tp:taxon-name-part><tp:taxon-name-part taxon-name-part-type="species" reg="biradiata">biradiata</tp:taxon-name-part></tp:taxon-name></italic> individuals representing the “small” growth habit that occurs most frequently in all three known locations. Photographs by James Bailey in April 2024 (<bold>A</bold>), Kelsey Wogan on 27 April 2024 (<bold>B, E</bold>), Cathy Hoyt on 2 March 2024 (<bold>C</bold>), Dana Sloan on 27 April 2024 (<bold>D</bold>).</p></caption><graphic xmlns:xlink="http://www.w3.org/1999/xlink" xlink:href="phytokeys-252-141_article-137624__-g004.jpg" position="float" orientation="portrait" xlink:type="simple" id="oo_1254152.jpg"><uri content-type="original_file" xlink:type="simple">https://binary.pensoft.net/fig/1254152</uri></graphic></fig><fig id="F5" position="float" orientation="portrait"><object-id xmlns:xlink="http://www.w3.org/1999/xlink" content-type="doi" xlink:type="simple">10.3897/phytokeys.252.137624.figure5</object-id><object-id xmlns:xlink="http://www.w3.org/1999/xlink" content-type="arpha" xlink:type="simple">5F6801A8-AAD5-5664-9A9E-2BC4A9011928</object-id><label>Figure 5.</label><caption><p>Examples of moderately sized individuals found occasionally throughout the known locations. Photographs by Cathy Hoyt (<bold>A)</bold> &amp; Deb Manley (<bold>B</bold>) on 2 March 2024 and James Bailey in April 2024 (<bold>C</bold>).</p></caption><graphic xmlns:xlink="http://www.w3.org/1999/xlink" xlink:href="phytokeys-252-141_article-137624__-g005.jpg" position="float" orientation="portrait" xlink:type="simple" id="oo_1254153.jpg"><uri content-type="original_file" xlink:type="simple">https://binary.pensoft.net/fig/1254153</uri></graphic></fig><fig id="F6" position="float" orientation="portrait"><object-id xmlns:xlink="http://www.w3.org/1999/xlink" content-type="doi" xlink:type="simple">10.3897/phytokeys.252.137624.figure6</object-id><object-id xmlns:xlink="http://www.w3.org/1999/xlink" content-type="arpha" xlink:type="simple">6E815143-0C8C-5949-8600-3C61E68E491A</object-id><label>Figure 6.</label><caption><p>Largest individuals of <italic><tp:taxon-name><tp:taxon-name-part taxon-name-part-type="genus" reg="Ovicula">Ovicula</tp:taxon-name-part><tp:taxon-name-part taxon-name-part-type="species" reg="biradiata">biradiata</tp:taxon-name-part></tp:taxon-name></italic> encountered by researchers in known localities thus far. Photographs by Deb Manley (<bold>A, B</bold>) on 20 April 2024 &amp; A. Michael Powell (<bold>C</bold>) on 27 April 2024.</p></caption><graphic xmlns:xlink="http://www.w3.org/1999/xlink" xlink:href="phytokeys-252-141_article-137624__-g006.jpg" position="float" orientation="portrait" xlink:type="simple" id="oo_1254154.jpg"><uri content-type="original_file" xlink:type="simple">https://binary.pensoft.net/fig/1254154</uri></graphic></fig><fig id="F7" position="float" orientation="portrait"><object-id xmlns:xlink="http://www.w3.org/1999/xlink" content-type="doi" xlink:type="simple">10.3897/phytokeys.252.137624.figure7</object-id><object-id xmlns:xlink="http://www.w3.org/1999/xlink" content-type="arpha" xlink:type="simple">1F50F380-4E36-5DC3-8229-C977D12F4947</object-id><label>Figure 7.</label><caption><p>Scan of the Holotype of <italic><tp:taxon-name><tp:taxon-name-part taxon-name-part-type="genus" reg="Ovicula">Ovicula</tp:taxon-name-part><tp:taxon-name-part taxon-name-part-type="species" reg="biradiata">biradiata</tp:taxon-name-part></tp:taxon-name></italic>.</p></caption><graphic xmlns:xlink="http://www.w3.org/1999/xlink" xlink:href="phytokeys-252-141_article-137624__-g007.jpg" position="float" orientation="portrait" xlink:type="simple" id="oo_1254155.jpg"><uri content-type="original_file" xlink:type="simple">https://binary.pensoft.net/fig/1254155</uri></graphic></fig><fig id="F8" position="float" orientation="portrait"><object-id xmlns:xlink="http://www.w3.org/1999/xlink" content-type="doi" xlink:type="simple">10.3897/phytokeys.252.137624.figure8</object-id><object-id xmlns:xlink="http://www.w3.org/1999/xlink" content-type="arpha" xlink:type="simple">E6DF4393-CD13-577A-B091-19AD81C34F1C</object-id><label>Figure 8.</label><caption><p>Line drawing of <italic><tp:taxon-name><tp:taxon-name-part taxon-name-part-type="genus" reg="Ovicula">Ovicula</tp:taxon-name-part><tp:taxon-name-part taxon-name-part-type="species" reg="biradiata">biradiata</tp:taxon-name-part></tp:taxon-name></italic> gen. et. sp. nov. <bold>A</bold> Ray floret without cypsela <bold>B</bold> disc floret without cypsela <bold>C</bold> cypsela <bold>D</bold> habit with close up of leaf surface illustrating nature of indumentum. Illustration by Ellen Ruggia, based on material from the paratype (Manley 3).</p></caption><graphic xmlns:xlink="http://www.w3.org/1999/xlink" xlink:href="phytokeys-252-141_article-137624__-g008.jpg" position="float" orientation="portrait" xlink:type="simple" id="oo_1254156.jpg"><uri content-type="original_file" xlink:type="simple">https://binary.pensoft.net/fig/1254156</uri></graphic></fig><p>Widely-distributed species noted in the habitat include <italic><tp:taxon-name><tp:taxon-name-part taxon-name-part-type="genus" reg="Vachellia">Vachellia</tp:taxon-name-part><tp:taxon-name-part taxon-name-part-type="species" reg="vernicosa">vernicosa</tp:taxon-name-part></tp:taxon-name></italic> (Britton &amp; Rose) Seigler &amp; Ebinger, <italic><tp:taxon-name><tp:taxon-name-part taxon-name-part-type="genus" reg="Larrea">Larrea</tp:taxon-name-part><tp:taxon-name-part taxon-name-part-type="species" reg="tridentata">tridentata</tp:taxon-name-part></tp:taxon-name></italic> (DC.) Coville, <italic><tp:taxon-name><tp:taxon-name-part taxon-name-part-type="genus" reg="Tiquilia">Tiquilia</tp:taxon-name-part><tp:taxon-name-part taxon-name-part-type="species" reg="greggii">greggii</tp:taxon-name-part></tp:taxon-name></italic> (Torr. &amp; A. Gray) A.T. Richardson, <italic><tp:taxon-name><tp:taxon-name-part taxon-name-part-type="genus" reg="Tiquilia">T.</tp:taxon-name-part><tp:taxon-name-part taxon-name-part-type="species" reg="hispidissima">hispidissima</tp:taxon-name-part></tp:taxon-name></italic> (Torr. &amp; A. Gray) A.T. Richardson, <italic><tp:taxon-name><tp:taxon-name-part taxon-name-part-type="genus" reg="Agave">Agave</tp:taxon-name-part><tp:taxon-name-part taxon-name-part-type="species" reg="lechuguilla">lechuguilla</tp:taxon-name-part></tp:taxon-name></italic> Torr., <italic><tp:taxon-name><tp:taxon-name-part taxon-name-part-type="genus" reg="Thymophylla">Thymophylla</tp:taxon-name-part><tp:taxon-name-part taxon-name-part-type="species" reg="acerosa">acerosa</tp:taxon-name-part></tp:taxon-name></italic> (DC.) Strother, <italic><tp:taxon-name><tp:taxon-name-part taxon-name-part-type="genus" reg="Plantago">Plantago</tp:taxon-name-part></tp:taxon-name></italic> sp. L., <italic><tp:taxon-name><tp:taxon-name-part taxon-name-part-type="genus" reg="Oenothera">Oenothera</tp:taxon-name-part></tp:taxon-name></italic> sp. L., <italic><tp:taxon-name><tp:taxon-name-part taxon-name-part-type="genus" reg="Physaria">Physaria</tp:taxon-name-part></tp:taxon-name></italic> sp. (Nutt.) A. Gray, <italic><tp:taxon-name><tp:taxon-name-part taxon-name-part-type="genus" reg="Nerisyrenia">Nerisyrenia</tp:taxon-name-part><tp:taxon-name-part taxon-name-part-type="species" reg="camporum">camporum</tp:taxon-name-part></tp:taxon-name></italic> Greene, <italic><tp:taxon-name><tp:taxon-name-part taxon-name-part-type="genus" reg="Krameria">Krameria</tp:taxon-name-part></tp:taxon-name></italic> sp. Loefl., <italic><tp:taxon-name><tp:taxon-name-part taxon-name-part-type="genus" reg="Bouteloua">Bouteloua</tp:taxon-name-part></tp:taxon-name></italic> sp. Lag., <italic><tp:taxon-name><tp:taxon-name-part taxon-name-part-type="genus" reg="Aristida">Aristida</tp:taxon-name-part></tp:taxon-name></italic> sp. L., <italic><tp:taxon-name><tp:taxon-name-part taxon-name-part-type="genus" reg="Dasyochloa">Dasyochloa</tp:taxon-name-part><tp:taxon-name-part taxon-name-part-type="species" reg="pulchella">pulchella</tp:taxon-name-part></tp:taxon-name></italic> (Kunth) Willd. ex Rydb., <italic><tp:taxon-name><tp:taxon-name-part taxon-name-part-type="genus" reg="Ariocarpus">Ariocarpus</tp:taxon-name-part><tp:taxon-name-part taxon-name-part-type="species" reg="fissuratus">fissuratus</tp:taxon-name-part></tp:taxon-name></italic> K. Schum., <italic><tp:taxon-name><tp:taxon-name-part taxon-name-part-type="genus" reg="Echinocactus">Echinocactus</tp:taxon-name-part><tp:taxon-name-part taxon-name-part-type="species" reg="horizonthalonius">horizonthalonius</tp:taxon-name-part></tp:taxon-name></italic> Lem., <italic><tp:taxon-name><tp:taxon-name-part taxon-name-part-type="genus" reg="Opuntia">Opuntia</tp:taxon-name-part></tp:taxon-name></italic> sp. (L.) Mill. and <italic><tp:taxon-name><tp:taxon-name-part taxon-name-part-type="genus" reg="Grusonia">Grusonia</tp:taxon-name-part><tp:taxon-name-part taxon-name-part-type="species" reg="aggeria">aggeria</tp:taxon-name-part></tp:taxon-name></italic> (Ralston &amp; Hilsenb.) E.F. Anderson. Cryptobiotic soil is present in the habitat as well. See Figs <xref ref-type="fig" rid="F2">2</xref>, <xref ref-type="fig" rid="F3">3</xref> for habitat photos and Fig. <xref ref-type="fig" rid="F9">9</xref> for a distribution map.</p></tp:treatment-sec><tp:treatment-sec sec-type="Conservation" id="SECID0E3HBG"><title>Conservation.</title><p><italic><tp:taxon-name><tp:taxon-name-part taxon-name-part-type="genus" reg="Ovicula">Ovicula</tp:taxon-name-part><tp:taxon-name-part taxon-name-part-type="species" reg="biradiata">biradiata</tp:taxon-name-part></tp:taxon-name></italic> is, so far, known only from within a small area in a seldom accessed part of Big Bend National Park. Nevertheless, the extremely narrow range and ephemerality of the species suggests that it is highly sensitive to variable weather patterns. Recently, this part of the Chihuahuan Desert has been under severe drought conditions and aridity is predicted to increase in this region due to climate change (<xref ref-type="bibr" rid="B7">Climate Change Response Program 2024</xref>). Under current IUCN guidelines for assessment of conservation status (IUCN Standards and Petition Committee 2022), <italic><tp:taxon-name><tp:taxon-name-part taxon-name-part-type="genus" reg="Ovicula">O.</tp:taxon-name-part><tp:taxon-name-part taxon-name-part-type="species" reg="biradiata">biradiata</tp:taxon-name-part></tp:taxon-name></italic> would, therefore, preliminarily qualify as being vulnerable (VU) and under a high threat of extinction. More study is needed on the reproductive biology and population structure of <italic><tp:taxon-name><tp:taxon-name-part taxon-name-part-type="genus" reg="Ovicula">O.</tp:taxon-name-part><tp:taxon-name-part taxon-name-part-type="species" reg="biradiata">biradiata</tp:taxon-name-part></tp:taxon-name></italic>, as well as potential threats to its habitat, to determine if the species should be listed by the U.S. Fish and Wildlife Service under the Federal Endangered Species Act. Due to the extreme sensitivity of the known collection sites the geocoordinates of the locality have been withheld and the locality is obscured on the map (Fig. <xref ref-type="fig" rid="F9">9</xref>).</p><fig id="F9" position="float" orientation="portrait"><object-id xmlns:xlink="http://www.w3.org/1999/xlink" content-type="doi" xlink:type="simple">10.3897/phytokeys.252.137624.figure9</object-id><object-id xmlns:xlink="http://www.w3.org/1999/xlink" content-type="arpha" xlink:type="simple">2F5A7791-BD25-53D8-BC6C-E120E8424D72</object-id><label>Figure 9.</label><caption><p>Approximate range map of <italic><tp:taxon-name><tp:taxon-name-part taxon-name-part-type="genus" reg="Ovicula">Ovicula</tp:taxon-name-part><tp:taxon-name-part taxon-name-part-type="species" reg="biradiata">biradiata</tp:taxon-name-part></tp:taxon-name></italic>. Geographical location of the known range of <italic><tp:taxon-name><tp:taxon-name-part taxon-name-part-type="genus" reg="Ovicula">O.</tp:taxon-name-part><tp:taxon-name-part taxon-name-part-type="species" reg="biradiata">biradiata</tp:taxon-name-part></tp:taxon-name></italic> in Big Bend National Park in Brewster County, Texas. The boundaries of the park are illustrated in dark green. The purple dot marks the approximate area where three sub populations, each with abundant individuals of <italic><tp:taxon-name><tp:taxon-name-part taxon-name-part-type="genus" reg="Ovicula">O.</tp:taxon-name-part><tp:taxon-name-part taxon-name-part-type="species" reg="biradiata">biradiata</tp:taxon-name-part></tp:taxon-name></italic>, were located. An inset illustrates the location of the study site within the Chihuahuan Desert.</p></caption><graphic xmlns:xlink="http://www.w3.org/1999/xlink" xlink:href="phytokeys-252-141_article-137624__-g009.jpg" position="float" orientation="portrait" xlink:type="simple" id="oo_1254157.jpg"><uri content-type="original_file" xlink:type="simple">https://binary.pensoft.net/fig/1254157</uri></graphic></fig><fig id="F10" position="float" orientation="portrait"><object-id xmlns:xlink="http://www.w3.org/1999/xlink" content-type="doi" xlink:type="simple">10.3897/phytokeys.252.137624.figure10</object-id><object-id xmlns:xlink="http://www.w3.org/1999/xlink" content-type="arpha" xlink:type="simple">F6145C0F-477B-53C5-B821-10BBFFFEC84C</object-id><label>Figure 10.</label><caption><p>Phylogenetic relationships of <italic><tp:taxon-name><tp:taxon-name-part taxon-name-part-type="genus" reg="Ovicula">Ovicula</tp:taxon-name-part><tp:taxon-name-part taxon-name-part-type="species" reg="biradiata">biradiata</tp:taxon-name-part></tp:taxon-name></italic> and representative photographs of genera of <tp:taxon-name><tp:taxon-name-part taxon-name-part-type="tribe">Helenieae</tp:taxon-name-part></tp:taxon-name>. <bold>A</bold> Maximum Likelihood (<abbrev xmlns:xlink="http://www.w3.org/1999/xlink" xlink:title="Maximum Likelihood" id="ABBRID0ETLBG" xlink:type="simple">ML</abbrev>) phylogenetic tree of <tp:taxon-name><tp:taxon-name-part taxon-name-part-type="tribe">Helenieae</tp:taxon-name-part></tp:taxon-name>, based on an aligned matrix of nrDNA sequence data from the Internal Transcribed Spacer region. <abbrev xmlns:xlink="http://www.w3.org/1999/xlink" xlink:title="Internal Transcribed Spacer" id="ABBRID0E3LBG" xlink:type="simple">ITS</abbrev> sequences generated as part of this study have collector numbers indicated to the right. Subtribes are indicated with text. <italic><tp:taxon-name><tp:taxon-name-part taxon-name-part-type="genus" reg="Ovicula">Ovicula</tp:taxon-name-part><tp:taxon-name-part taxon-name-part-type="species" reg="biradiata">biradiata</tp:taxon-name-part></tp:taxon-name></italic> is in bold <bold>B</bold><italic><tp:taxon-name><tp:taxon-name-part taxon-name-part-type="genus" reg="Tetraneuris">Tetraneuris</tp:taxon-name-part><tp:taxon-name-part taxon-name-part-type="species" reg="scaposa">scaposa</tp:taxon-name-part></tp:taxon-name></italic><bold>C</bold><italic><tp:taxon-name><tp:taxon-name-part taxon-name-part-type="genus" reg="Hymenoxys">Hymenoxys</tp:taxon-name-part><tp:taxon-name-part taxon-name-part-type="species" reg="cooperi">cooperi</tp:taxon-name-part></tp:taxon-name></italic><bold>D</bold><italic><tp:taxon-name><tp:taxon-name-part taxon-name-part-type="genus" reg="Ovicula">Ovicula</tp:taxon-name-part><tp:taxon-name-part taxon-name-part-type="species" reg="biradiata">biradiata</tp:taxon-name-part></tp:taxon-name></italic><bold>E</bold><italic><tp:taxon-name><tp:taxon-name-part taxon-name-part-type="genus" reg="Psilostrophe">Psilostrophe</tp:taxon-name-part><tp:taxon-name-part taxon-name-part-type="species" reg="tagetina">tagetina</tp:taxon-name-part></tp:taxon-name></italic><bold>F</bold><italic><tp:taxon-name><tp:taxon-name-part taxon-name-part-type="genus" reg="Amblyolepis">Amblyolepis</tp:taxon-name-part><tp:taxon-name-part taxon-name-part-type="species" reg="setigera">setigera</tp:taxon-name-part></tp:taxon-name></italic><bold>G</bold><italic><tp:taxon-name><tp:taxon-name-part taxon-name-part-type="genus" reg="Baileya">Baileya</tp:taxon-name-part><tp:taxon-name-part taxon-name-part-type="species" reg="pleniradiata">pleniradiata</tp:taxon-name-part></tp:taxon-name></italic><bold>H</bold><italic><tp:taxon-name><tp:taxon-name-part taxon-name-part-type="genus" reg="Gaillardia">Gaillardia</tp:taxon-name-part><tp:taxon-name-part taxon-name-part-type="species" reg="pulchella">pulchella</tp:taxon-name-part></tp:taxon-name></italic><bold>I</bold><italic><tp:taxon-name><tp:taxon-name-part taxon-name-part-type="genus" reg="Helenium">Helenium</tp:taxon-name-part><tp:taxon-name-part taxon-name-part-type="species" reg="amphibolum">amphibolum</tp:taxon-name-part></tp:taxon-name></italic>. Photographs by Peri Lee Pipkin (<bold>C</bold>) and James Bailey (<bold>B, D–I</bold>).</p></caption><graphic xmlns:xlink="http://www.w3.org/1999/xlink" xlink:href="phytokeys-252-141_article-137624__-g010.jpg" position="float" orientation="portrait" xlink:type="simple" id="oo_1254158.jpg"><uri content-type="original_file" xlink:type="simple">https://binary.pensoft.net/fig/1254158</uri></graphic></fig></tp:treatment-sec><ref-list><ref id="B4"><mixed-citation xmlns:xlink="http://www.w3.org/1999/xlink" xlink:type="simple"><person-group><name name-style="western"><surname>Baldwin</surname><given-names>BG</given-names></name><name name-style="western"><surname>Wessa</surname><given-names>BL</given-names></name><name name-style="western"><surname>Panero</surname><given-names>JL</given-names></name></person-group> (<year>2002</year>) <article-title>Nuclear rDNA evidence for major lineages of helenioid <tp:taxon-name><tp:taxon-name-part taxon-name-part-type="tribe">Heliantheae</tp:taxon-name-part></tp:taxon-name> (<tp:taxon-name><tp:taxon-name-part taxon-name-part-type="family">Compositae</tp:taxon-name-part></tp:taxon-name>).</article-title><source>Systematic Botany</source><volume>27</volume>(<issue>1</issue>): <fpage>161</fpage>–<lpage>198</lpage>.</mixed-citation></ref><ref id="B7"><mixed-citation xmlns:xlink="http://www.w3.org/1999/xlink" xlink:type="simple">Climate Change Response Program (<year>2024</year>) Big Bend National Park climate futures summary. National Park Service, Fort Collins.</mixed-citation></ref></ref-list></tp:taxon-treatment>
